# Supplementary material for: Relationships between House Characteristics and Exposures to Metal(loid)s and Synthetic Organic Contaminants Evaluated Using Settled Indoor Dust
Source: Int J Environ Res Public Health. 2022 Aug 19;19(16):10329. doi: 10.3390/ijerph191610329 (PMC9408639; doi:10.3390/ijerph191610329)
Supplement: Supplementary file 1 [file ijerph-19-10329-s001.zip]

Archive with 1 entries (1 files):
- ijerph-1819865-supplementary.pdf
